# Supplementary material for: Trisomy 26 in a Holstein calf with disorders of sex development
Source: Anim Genet. 2024 Nov 3;56(1):e13489. doi: 10.1111/age.13489 (PMC11666885; doi:10.1111/age.13489)
Supplement: Supplementary file 1 — Table S1. [file AGE-56-0-s001.xlsx]

## Sheet: Table S1
Table S1 - List of 3 private heterozygous protein-changing variants in the affected calf after the comparison with a global control cohort.
#CHROM	POS	REF	ALT	EFFECT	IMPACT	GENE	FUNCTION	FEATURE	BIOTYPE	c.DNA position	p. position
11	103095583	T	TTCGCTATTCCCCGGCGCAAGCGGTCAAGGTCGGCCCGGCGCAGGACATCGACGCGTTTGAAGTGCAGAACCACTTCAGCAAAGGCAGCGACAACATTTACCAATATCA	conservative_inframe_insertion	moderate	RALGDS	Effectors of Ras-related GTPases	NM_001101978.1	protein_coding	c.298_299insTGATATTGGTAAATGTTGTCGCTGCCTTTGCTGAAGTGGTTCTGCACTTCAAACGCGTCGATGTCCTGCGCCGGGCCGACCTTGACCGCTTGCGCCGGGGAATAGCGA	p.Gln100delinsLeuIleLeuValAsnValValAlaAlaPheAlaGluValValLeuHisPheLysArgValAspValLeuArgArgAlaAspLeuAspArgLeuArgArgGlyIleAlaLys
11	82975602	C	T	missense	moderate	IFITM2	IFN-induced antiviral protein which inhibits the entry of viruses to the host cell cytoplasm, permitting endocytosis, but preventing subsequent viral fusion and release of viral contents into the cytosol (PubMed:26354436, PubMed:33563656)	NM_001078054.2	protein_coding	c.38C>T	p.Ala13Val
5	113150401	T	TCGCAATGCTACTTTTTTTTGCCCAAAATTTGGGAATTCAACAGATCAAGTCAATTGCAGTCGGCCAGTTTGATGGCACAGTGTCTGGTCCGG	frameshift_variant&stop_gained	high	TCF20	Associated with a disorder in humans characterized developmental delay with variable intellectual impairment and behavioral abnormalities (OMIM603107)	NM_001192574.2	protein_coding	c.1428_1429insCCGGACCAGACACTGTGCCATCAAACTGGCCGACTGCAATTGACTTGATCTGTTGAATTCCCAAATTTTGGGCAAAAAAAAGTAGCATTGCG	p.Thr477fs
